# Supplementary material for: A Comparison of Rice Root Microbial Dynamics in Organic and Conventional Paddy Fields
Source: Microorganisms. 2024 Dec 29;13(1):41. doi: 10.3390/microorganisms13010041 (PMC11768080; doi:10.3390/microorganisms13010041)
Supplement: Supplementary file 1 [file microorganisms-13-00041-s001.zip]

Archive with 13 entries (13 files):
- .DS_Store
- Fig.S1.pdf
- Fig.S2.pdf
- Fig.S3.pdf
- Fig.S4.pdf
- Fig.S5.pdf
- Fig.S6.pdf
- Fig.S7.pdf
- Table S1-5.pdf
- Table S6.xlsx
- Table S7.xlsx
- Table S8.xlsx
- Table S9.xlsx
