# Supplementary material for: A Comparison of Rice Root Microbial Dynamics in Organic and Conventional Paddy Fields
Source: Microorganisms. 2024 Dec 29;13(1):41. doi: 10.3390/microorganisms13010041 (PMC11768080; doi:10.3390/microorganisms13010041)
Supplement: Supplementary file 1 [file microorganisms-13-00041-s001.zip › Table S6.xlsx]

## Sheet: Sheet1
Supplemntary Table 6: Detailed taxonomy information of microbial taxa presented in Figure 6 based on the SILVA 138 and UNITE databases
Bacteria biomarker of root
Comamonadaceae	d__Bacteria;p__Proteobacteria;c__Gammaproteobacteria;o__Burkholderiales;f__Comamonadaceae;__
Uliginosibacterium	d__Bacteria;p__Proteobacteria;c__Gammaproteobacteria;o__Burkholderiales;f__Rhodocyclaceae;g__Uliginosibacterium
Novosphingobium	d__Bacteria;p__Proteobacteria;c__Alphaproteobacteria;o__Sphingomonadales;f__Sphingomonadaceae;g__Novosphingobium
Lacunisphaera	d__Bacteria;p__Verrucomicrobiota;c__Verrucomicrobiae;o__Opitutales;f__Opitutaceae;g__Lacunisphaera
Fibrobacteraceae_04	d__Bacteria;p__Fibrobacterota;c__Fibrobacteria;o__Fibrobacterales;f__Fibrobacteraceae;g__possible_genus_04
Leptonema	d__Bacteria;p__Spirochaetota;c__Leptospirae;o__Leptospirales;f__Leptospiraceae;g__Leptonema
Sporomusaceae_uncultured	d__Bacteria;p__Firmicutes;c__Negativicutes;o__Veillonellales-Selenomonadales;f__Sporomusaceae;g__uncultured
Geobacteraceae	d__Bacteria;p__Desulfobacterota;c__Desulfuromonadia;o__Geobacterales;f__Geobacteraceae;__
Anaeromyxobacter	d__Bacteria;p__Myxococcota;c__Myxococcia;o__Myxococcales;f__Anaeromyxobacteraceae;g__Anaeromyxobacter
Myxococcaceae_uncultured	d__Bacteria;p__Myxococcota;c__Myxococcia;o__Myxococcales;f__Myxococcaceae;g__uncultured
Bacteria biomarker of soil
SC_I_84	d__Bacteria_p__Proteobacteria_c__Gammaproteobacteria_o__Burkholderiales_f__SC_I_84_g__SC_I_84
Candidatus_Nitrosotalea	d__Archaea_p__Crenarchaeota_c__Nitrososphaeria_o__Nitrosotaleales_f__Nitrosotaleaceae_g__Candidatus_Nitrosotalea
MND1	d__Bacteria_p__Proteobacteria_c__Gammaproteobacteria_o__Burkholderiales_f__Nitrosomonadaceae_g__MND1
Acidobacteriota_subgroup_7	d__Bacteria;p__Acidobacteriota;c__Holophagae;o__Subgroup_7;f__Subgroup_7;g__Subgroup_7
Rokubacteriales	d__Bacteria_p__Methylomirabilota_c__Methylomirabilia_o__Rokubacteriales_f__Rokubacteriales_g__Rokubacteriales
RBG_13_54	d__Bacteria_p__Chloroflexi_c__Anaerolineae_o__RBG_13_54_9_f__RBG_13_54_9_g__RBG_13_54_9
Gaiella	d__Bacteria_p__Actinobacteriota_c__Thermoleophilia_o__Gaiellales_f__Gaiellaceae_g__Gaiella
MB_A2_108	d__Bacteria_p__Actinobacteriota_c__MB_A2_108_o__MB_A2_108_f__MB_A2_108_g__MB_A2_108
Aaerolineaceae_uncultured	d__Bacteria;p__Chloroflexi;c__Anaerolineae;o__Anaerolineales;f__Anaerolineaceae;g__uncultured
KD4_96	d__Bacteria_p__Chloroflexi_c__KD4_96_o__KD4_96_f__KD4_96_g__KD4_96
Fungal biomarker of root
Fungi_gen_Incertae_sedis	k__Fungi_p__Fungi_phy_Incertae_sedis_c__Fungi_cls_Incertae_sedis_o__Fungi_ord_Incertae_sedis_f__Fungi_fam_Incertae_sedis_g__Fungi_gen_Incertae_sedis
Ascomycota_unclassified	k__Fungi_p__Ascomycota____________
Thanatephorus	k__Fungi_p__Basidiomycota_c__Agaricomycetes_o__Cantharellales_f__Ceratobasidiaceae_g__Thanatephorus
Branch06_gen_Incertae_sedis	k__Fungi_p__Ascomycota_c__Sordariomycetes_o__Branch06_f__Branch06_fam_Incertae_sedis_g__Branch06_gen_Incertae_sedis
unidentified	k__Fungi_______________
Pezizaceae_gen_Incertae_sedis	k__Fungi_p__Ascomycota_c__Pezizomycetes_o__Pezizales_f__Pezizaceae_g__Pezizaceae_gen_Incertae_sedis
Ascomycota_gen_Incertae_sedis	k__Fungi_p__Ascomycota_c__Ascomycota_cls_Incertae_sedis_o__Ascomycota_ord_Incertae_sedis_f__Ascomycota_fam_Incertae_sedis_g__Ascomycota_gen_Incertae_sedis
Fungal biomarker of soil
unidentified	k__Fungi_______________
Junewangiaceae_gen_Incertae_sedis	k__Fungi_p__Ascomycota_c__Sordariomycetes_o__Sordariomycetes_ord_Incertae_sedis_f__Junewangiaceae_g__Junewangiaceae_gen_Incertae_sedis
Staphylotrichum	k__Fungi_p__Ascomycota_c__Sordariomycetes_o__Sordariales_f__Sordariales_fam_Incertae_sedis_g__Staphylotrichum
Branch06_gen_Incertae_sedis	k__Fungi_p__Ascomycota_c__Sordariomycetes_o__Branch06_f__Branch06_fam_Incertae_sedis_g__Branch06_gen_Incertae_sedis
Mortierella	k__Fungi_p__Mortierellomycota_c__Mortierellomycetes_o__Mortierellales_f__Mortierellaceae_g__Mortierella
Cyberlindnera	k__Fungi_p__Ascomycota_c__Saccharomycetes_o__Saccharomycetales_f__Phaffomycetaceae_g__Cyberlindnera
Strophariaceae_gen_Incertae_sedis	k__Fungi_p__Basidiomycota_c__Agaricomycetes_o__Agaricales_f__Strophariaceae_g__Strophariaceae_gen_Incertae_sedis
Neurospora	k__Fungi_p__Ascomycota_c__Sordariomycetes_o__Sordariales_f__Sordariaceae_g__Neurospora
Trichoderma	k__Fungi_p__Ascomycota_c__Sordariomycetes_o__Hypocreales_f__Hypocreaceae_g__Trichoderma
Podospora	k__Fungi_p__Ascomycota_c__Sordariomycetes_o__Sordariales_f__Podosporaceae_g__Podospora
