# Supplementary material for: A Comparison of Rice Root Microbial Dynamics in Organic and Conventional Paddy Fields
Source: Microorganisms. 2024 Dec 29;13(1):41. doi: 10.3390/microorganisms13010041 (PMC11768080; doi:10.3390/microorganisms13010041)
Supplement: Supplementary file 1 [file microorganisms-13-00041-s001.zip › Table S8.xlsx]

## Sheet: Sheet1
Supplemntary Table 8: Detailed taxonomy information of microbial taxa presented in Figure S4 based on the SILVA 138 database.
Stage-enriched bacterial biomarker of soil
Holophagae_Subgroup_7	d__Bacteria_p__Acidobacteriota_c__Holophagae_o__Subgroup_7_f__Subgroup_7_g__Subgroup_7
Massilia	d__Bacteria_p__Proteobacteria_c__Gammaproteobacteria_o__Burkholderiales_f__Oxalobacteraceae_g__Massilia
Nitrospira	d__Bacteria_p__Nitrospirota_c__Nitrospiria_o__Nitrospirales_f__Nitrospiraceae_g__Nitrospira
Gaiella	d__Bacteria_p__Actinobacteriota_c__Thermoleophilia_o__Gaiellales_f__Gaiellaceae_g__Gaiella
RBG_13_54_9	d__Bacteria_p__Chloroflexi_c__Anaerolineae_o__RBG_13_54_9_f__RBG_13_54_9_g__RBG_13_54_9
Sphingomonas	d__Bacteria_p__Proteobacteria_c__Alphaproteobacteria_o__Sphingomonadales_f__Sphingomonadaceae_g__Sphingomonas
Acidobacteriaceae_uncultured	d__Bacteria_p__Acidobacteriota_c__Acidobacteriae_o__Acidobacteriales_f__Acidobacteriaceae__Subgroup_1__g__uncultured
AKYH767	d__Bacteria_p__Bacteroidota_c__Bacteroidia_o__Sphingobacteriales_f__AKYH767_g__AKYH767
env_OPS_17	d__Bacteria_p__Bacteroidota_c__Bacteroidia_o__Sphingobacteriales_f__env_OPS_17_g__env_OPS_17
Anaerolineaceae_uncultured	d__Bacteria_p__Chloroflexi_c__Anaerolineae_o__Anaerolineales_f__Anaerolineaceae_g__uncultured
KD4_96	d__Bacteria_p__Chloroflexi_c__KD4_96_o__KD4_96_f__KD4_96_g__KD4_96
MB_A2_108	d__Bacteria_p__Actinobacteriota_c__MB_A2_108_o__MB_A2_108_f__MB_A2_108_g__MB_A2_108
Latescibacterota	d__Bacteria_p__Latescibacterota_c__Latescibacterota_o__Latescibacterota_f__Latescibacterota_g__Latescibacterota
Acidobacteriales_uncultured	d__Bacteria_p__Acidobacteriota_c__Acidobacteriae_o__Acidobacteriales_f__uncultured_g__uncultured
Acidobacteriota_Subgroup_22	d__Bacteria_p__Acidobacteriota_c__Subgroup_22_o__Subgroup_22_f__Subgroup_22_g__Subgroup_22
P9X2b3D02	d__Bacteria_p__Nitrospinota_c__P9X2b3D02_o__P9X2b3D02_f__P9X2b3D02_g__P9X2b3D02
SBR1031	d__Bacteria_p__Chloroflexi_c__Anaerolineae_o__SBR1031_f__SBR1031_g__SBR1031
RB41	d__Bacteria_p__Acidobacteriota_c__Blastocatellia_o__Pyrinomonadales_f__Pyrinomonadaceae_g__RB41
Pedosphaeraceae_uncultured	d__Bacteria_p__Verrucomicrobiota_c__Verrucomicrobiae_o__Pedosphaerales_f__Pedosphaeraceae_g__uncultured
Planctomycetota_Pla4_lineage	d__Bacteria_p__Planctomycetota_c__Pla4_lineage_o__Pla4_lineage_f__Pla4_lineage_g__Pla4_lineage
Chthonomonadales	d__Bacteria_p__Armatimonadota_c__Chthonomonadetes_o__Chthonomonadales_f__Chthonomonadales_g__Chthonomonadales
Nitrospirota_4_29_1	d__Bacteria_p__Nitrospirota_c__4_29_1_o__4_29_1_f__4_29_1_g__4_29_1
GAL15	d__Bacteria_p__GAL15_c__GAL15_o__GAL15_f__GAL15_g__GAL15
Thiobacillus	d__Bacteria_p__Proteobacteria_c__Gammaproteobacteria_o__Burkholderiales_f__Hydrogenophilaceae_g__Thiobacillus
