# Supplementary material for: A Comparison of Rice Root Microbial Dynamics in Organic and Conventional Paddy Fields
Source: Microorganisms. 2024 Dec 29;13(1):41. doi: 10.3390/microorganisms13010041 (PMC11768080; doi:10.3390/microorganisms13010041)
Supplement: Supplementary file 1 [file microorganisms-13-00041-s001.zip › Table S9.xlsx]

## Sheet: Sheet 1
Supplemntary Table 9: Detailed taxonomy information of microbial taxa presented in Figure S5 based on the UNITE database
Stage-enriched fungal biomarker of root
Ascomycota_unclassified	k__Fungi_p__Ascomycota____________
Aspergillus	k__Fungi_p__Ascomycota_c__Eurotiomycetes_o__Eurotiales_f__Aspergillaceae_g__Aspergillus
Ustilaginoidea	k__Fungi_p__Ascomycota_c__Sordariomycetes_o__Hypocreales_f__Clavicipitaceae_g__Ustilaginoidea
Lachnella	k__Fungi_p__Basidiomycota_c__Agaricomycetes_o__Agaricales_f__Tricholomataceae_g__Lachnella
Thanatephorus	k__Fungi_p__Basidiomycota_c__Agaricomycetes_o__Cantharellales_f__Ceratobasidiaceae_g__Thanatephorus
Branch06_gen_Incertae_sedis	k__Fungi_p__Ascomycota_c__Sordariomycetes_o__Branch06_f__Branch06_fam_Incertae_sedis_g__Branch06_gen_Incertae_sedis
Endogonomycetes_gen_Incertae_sedis	k__Fungi_p__Mucoromycota_c__Endogonomycetes_o__Endogonomycetes_ord_Incertae_sedis_f__Endogonomycetes_fam_Incertae_sedis_g__Endogonomycetes_gen_Incertae_sedis
Minutisphaera	k__Fungi_p__Ascomycota_c__Dothideomycetes_o__Minutisphaerales_f__Minutisphaeraceae_g__Minutisphaera
Nectriaceae_gen_Incertae_sedis	k__Fungi_p__Ascomycota_c__Sordariomycetes_o__Hypocreales_f__Nectriaceae_g__Nectriaceae_gen_Incertae_sedis
Stage-enriched fungal biomarker of soil
k__Fungi_______________	k__Fungi_______________
Nectriaceae_gen_Incertae_sedis	k__Fungi_p__Ascomycota_c__Sordariomycetes_o__Hypocreales_f__Nectriaceae_g__Nectriaceae_gen_Incertae_sedis
Coprinopsis	k__Fungi_p__Basidiomycota_c__Agaricomycetes_o__Agaricales_f__Psathyrellaceae_g__Coprinopsis
Catenaria	k__Fungi_p__Blastocladiomycota_c__Blastocladiomycetes_o__Blastocladiales_f__Catenariaceae_g__Catenaria
Polyporaceae_gen_Incertae_sedis	k__Fungi_p__Basidiomycota_c__Agaricomycetes_o__Polyporales_f__Polyporaceae_g__Polyporaceae_gen_Incertae_sedis
Coniochaeta	k__Fungi_p__Ascomycota_c__Sordariomycetes_o__Coniochaetales_f__Coniochaetaceae_g__Coniochaeta
Sarcopodium	k__Fungi_p__Ascomycota_c__Sordariomycetes_o__Hypocreales_f__Nectriaceae_g__Sarcopodium
Cyberlindnera	k__Fungi_p__Ascomycota_c__Saccharomycetes_o__Saccharomycetales_f__Phaffomycetaceae_g__Cyberlindnera
Trichoderma	k__Fungi_p__Ascomycota_c__Sordariomycetes_o__Hypocreales_f__Hypocreaceae_g__Trichoderma
Pilocintractia	k__Fungi_p__Basidiomycota_c__Ustilaginomycetes_o__Ustilaginales_f__Anthracoideaceae_g__Pilocintractia
Minutisphaera	k__Fungi_p__Ascomycota_c__Dothideomycetes_o__Minutisphaerales_f__Minutisphaeraceae_g__Minutisphaera
Lecanoromycetes_unclassified	k__Fungi_p__Ascomycota_c__Lecanoromycetes_________
Neurospora	k__Fungi_p__Ascomycota_c__Sordariomycetes_o__Sordariales_f__Sordariaceae_g__Neurospora
Staphylotrichum	k__Fungi_p__Ascomycota_c__Sordariomycetes_o__Sordariales_f__Sordariales_fam_Incertae_sedis_g__Staphylotrichum
Pleosporales_gen_Incertae_sedis	k__Fungi_p__Ascomycota_c__Dothideomycetes_o__Pleosporales_f__Pleosporales_fam_Incertae_sedis_g__Pleosporales_gen_Incertae_sedis
Strophariaceae_gen_Incertae_sedis	k__Fungi_p__Basidiomycota_c__Agaricomycetes_o__Agaricales_f__Strophariaceae_g__Strophariaceae_gen_Incertae_sedis
Mucor	k__Fungi_p__Mucoromycota_c__Mucoromycetes_o__Mucorales_f__Mucoraceae_g__Mucor
Branch06_gen_Incertae_sedis	k__Fungi_p__Ascomycota_c__Sordariomycetes_o__Branch06_f__Branch06_fam_Incertae_sedis_g__Branch06_gen_Incertae_sedis
